# Supplementary material for: γ-Aminobutyric Acid Alleviates Programmed Cell Death in Two Brassica Species Under Cadmium Stress
Source: Int J Mol Sci. 2024 Dec 27;26(1):129. doi: 10.3390/ijms26010129 (PMC11720724; doi:10.3390/ijms26010129)
Supplement: Supplementary file 1 [file ijms-26-00129-s001.zip]

Archive with 1 entries (1 files):
- ijms-3361111-supplementary.pdf
